# Supplementary material for: Early life infection and proinflammatory, atherogenic metabolomic and lipidomic profiles in infancy: a population-based cohort study
Source: eLife. 2022 May 10;11:e75170. doi: 10.7554/eLife.75170 (PMC9090335; doi:10.7554/eLife.75170)
Supplement: Source code 2. [file elife-75170-code2.zip]

Archive with 1 entries (1 files):
- BIS_infection_eLife_SourceCode2_LCMS_R1.R
